# Supplementary material for: Hierarchical Self-Assembly and Conformation of Tb Double-Decker Molecular Magnets: Experiment and Molecular Dynamics
Source: Nanomaterials (Basel). 2023 Aug 1;13(15):2232. doi: 10.3390/nano13152232 (PMC10421050; doi:10.3390/nano13152232)
Supplement: Supplementary file 1 [file nanomaterials-13-02232-s001.zip]

Archive with 1 entries (1 files):
- nanomaterials-2490599-supplementary.pdf
